# Supplementary material for: Median Age at HPV Infection Among Women in the United States: A Model-Based Analysis Informed by Real-world Data
Source: Open Forum Infect Dis. 2021 Mar 12;8(7):ofab111. doi: 10.1093/ofid/ofab111 (PMC8653628; doi:10.1093/ofid/ofab111)
Supplement: ofab111_suppl_Supplementary_Data [file ofab111_suppl_Supplementary_Data.xlsx]

## Sheet: Sheet1
Supplementary Appendix:
Median age at HPV infection among women in the United States: A model-based analysis informed by real-world data
Vimalanand S. Prabhu, Craig S. Roberts, Smita Kothari, and Linda Niccolai
Table S1: Incidence Rates of CIN2+ in Connecticut per 100,000 by Age and Diagnosis, 2008 and 2009
	2008					2009
Age Group	AIS	CIN 3	CIN 2/3	CIN2	Total	AIS	CIN 3	CIN 2/3	CIN 2	Total
0 to 14 years	0	0	0	0.307901	0.307901	0	0.307901	0	0.307901	0.615801
15 to 19 years	0	27.8951	25.4338	109.94	163.269	0	11.4862	17.2294	75.481	104.197
20 to 24 years	5.41609	162.483	118.251	497.378	783.528	5.41609	129.084	97.4896	545.22	777.209
25 to 29 years	6.59388	188.397	125.284	327.81	648.084	1.88397	146.949	103.618	403.169	655.62
30 to 34 years	5.75849	134.365	75.8201	214.984	430.927	8.63773	134.365	77.7396	223.621	444.363
35 to 39 years	8.79013	86.1432	47.4667	108.119	250.519	6.15309	77.3531	29.8864	130.973	244.366
40 to 44 years	5.94875	49.0772	25.2822	86.2569	166.565	9.66672	46.8464	27.513	83.2825	167.309
45 to 49 years	2.67532	28.0908	17.3896	57.5193	105.675	3.34415	34.1103	16.0519	46.1492	99.6556
50 to 54 years	2.06378	17.8861	6.87928	30.2688	57.098	2.75171	4.8155	8.94307	30.9568	47.467
55 to 59 years	0.809992	14.5799	13.7699	15.3898	44.5496	0	13.7699	8.09992	21.0598	42.9296
60 to 64 years	2.82072	17.8645	11.2829	6.58167	38.5498	0	14.1036	6.58167	12.2231	32.9083
65 to 69 years	1.26545	15.1855	3.79636	6.32727	26.5745	0	7.59273	6.32727	6.32727	20.2473
70 to 74 years	0	15.4289	1.71432	5.14297	22.2862	0	6.8573	1.71432	1.71432	10.2859
75 to 79 years	1.94765	5.84294	0	5.84294	13.6335	0	5.84294	0	0	5.84294
80 + years	0	2.85589	0	0	2.85589	0	0.951964	0.951964	2.85589	4.75982
Total	2.72556	46.3346	28.9455	90.7068	168.712	2.50752	38.6485	24.6391	97.0846	162.88
Table S2: Connecticut Population (Females by Age), Census 2010
Age groups	Population
0 to 14 years	324780
15 to 19 years	121885
20 to 24 years	110781
25 to 29 years	106159
30 to 34 years	104194
35 to 39 years	113764
40 to 44 years	134482
45 to 49 years	149515
50 to 54 years	145364
55 to 59 years	123458
60 to 64 years	106356
65 to 69 years	79023
70 to 74 years	58332
75 to 79 years	51344
80 + years	105046
Total	1834483
